# Supplementary material for: Comparison of the prevalence of antimicrobial-resistant Escherichia coli, verotoxin-producing E. coli and enteropathogenic E. coli in griffon vultures (Gyps fulvus), cinereous vultures (Aegypius monachus) and red kites (Milvus milvus) fed in the wild and in a rescue centre
Source: Front Vet Sci. 2025 Jun 9;12:1601149. doi: 10.3389/fvets.2025.1601149 (PMC12183029; doi:10.3389/fvets.2025.1601149)
Supplement: SUPPLEMENTARY TABLE S1 — Antibiotic resistance profiles of E. coli isolates from red kites, griffon vultures and cinereous vultures. [file Table_1.xlsx]

## Sheet: S1
Species	Region	Date	Isolate ID	Area	Sampling	AMP	AMC	FOX	CRO	S	K	AK	CN	TE	C	SF	SXT	NA	CIP	No. AMR	%	Mean %	β-lactams	Aminoglycosides	Tetracyclines	Phenicols	Folic acid inhibitors	Quinolones	No. AMR classes	AMR 1 class	AMR 2 classes	AMR 3 classes	AMR 4 classes	AMR 5 classes	AMR 6 classes
Red kite	Guadarrama (Madrid)	2021-08-10	RK5C	P	1st	I	S	S	I	R	S	R	R	S	S	R	S	S	S	4	28.5714	28.5714	NO	YES	NO	NO	YES	NO	2
		2021-10-18	RK5D	P	2nd	R	I	S	S	R	R	R	R	R	R	R	R	R	R	11	78.5714	78.5714	YES	YES	YES	YES	YES	YES	6
			RK5E		2nd	R	I	S	I	R	R	R	R	R	R	R	R	R	R	11	78.5714		YES	YES	YES	YES	YES	YES	6
			RK5F		2nd	R	I	S	I	R	R	R	R	R	R	R	R	R	R	11	78.5714		YES	YES	YES	YES	YES	YES	6
		2021-11-22	RK5G	P	3rd	R	S	S	S	R	I	I	R	R	R	R	R	R	S	8	57.1429	47.619	YES	YES	YES	YES	YES	YES	6
			RK5H		3rd	R	S	S	S	R	I	I	R	R	R	R	R	R	S	8	57.1429		YES	YES	YES	YES	YES	YES	6
			RK5I		3rd	S	S	S	S	R	I	I	I	R	R	R	S	S	I	4	28.5714		NO	YES	YES	YES	YES	NO	4
Red kite	Torrejón de Ardoz (Madrid)	2021-08-26	RK6B	U	1st	I	I	S	R	R	R	R	R	R	S	R	S	I	R	8	57.1429	57.1429	YES	YES	YES	NO	YES	YES	5
		2021-12-06	RK6G	U	3rd	R	R	S	R	R	R	R	R	R	R	R	R	R	R	13	92.8571	75	YES	YES	YES	YES	YES	YES	6
			RK6H		3rd	R	I	S	S	R	R	R	R	R	S	R	S	I	R	8	57.1429		YES	YES	YES	NO	YES	YES	5
Red kite	Madrid (Madrid)	2021-12-06	RK7D	U	2nd	I	I	S	I	R	R	R	R	S	I	S	S	I	I	4	28.5714	25	NO	YES	NO	NO	NO	NO	1
			RK7E		2nd	S	I	S	I	I	R	S	R	S	S	R	S	S	I	3	21.4286		NO	YES	NO	NO	YES	NO	2
Red kite	Madrid (Madrid)	2021-12-06	RK9D	U	2nd	I	R	S	I	S	S	R	R	R	R	S	S	R	R	8	57.1429	57.1429	YES	YES	YES	YES	NO	YES	5
Red kite	Madrid (Madrid)	2021-12-06	RK10D	U	2nd	I	S	S	S	R	I	R	R	S	S	R	S	S	I	4	28.5714	21.4286	NO	YES	NO	NO	YES	NO	2
			RK10E		2nd	S	S	S	S	R	I	R	I	S	S	I	S	S	I	2	14.2857		NO	YES	NO	NO	NO	NO	1
			RK10F		2nd	S	S	S	S	R	R	I	R	S	S	I	S	S	I	3	21.4286		NO	YES	NO	NO	NO	NO	1
Red kite	Madrid (Madrid)	2021-12-06	RK12D	U	2nd	S	S	S	S	R	S	I	S	S	S	R	S	S	I	2	14.2857	23.8095	NO	YES	NO	NO	YES	NO	2
			RK12E		2nd	S	S	S	S	R	R	R	I	S	S	R	S	S	S	4	28.5714		NO	YES	NO	NO	YES	NO	2
			RK12F		2nd	S	I	S	I	R	R	R	R	S	S	I	S	S	I	4	28.5714		NO	YES	NO	NO	NO	NO	1
Red kite	Madrid (Madrid)	2021-12-06	RK13D	U	2nd	I	I	S	S	R	R	R	R	S	S	I	S	S	I	4	28.5714	35.7143	NO	YES	NO	NO	NO	NO	1
			RK13E		2nd	I	I	I	S	R	R	R	R	S	S	R	S	I	R	6	42.8571		NO	YES	NO	NO	YES	YES	3
			RK13F		2nd	I	I	I	I	R	R	R	R	S	S	R	S	S	I	5	35.7143		NO	YES	NO	NO	YES	NO	2
Red kite	Madrid (Madrid)	2021-12-06	RK14D	U	2nd	I	I	S	S	R	R	R	R	S	S	R	S	S	R	6	42.8571	42.8571	NO	YES	NO	NO	YES	YES	3
Red kite	Madrid (Madrid)	2021-12-06	RK15D	U	2nd	R	I	S	I	R	R	R	R	S	S	R	S	I	R	7	50	47.619	YES	YES	NO	NO	YES	YES	4
			RK15E		2nd	R	I	S	S	R	R	R	R	S	S	R	S	I	R	7	50		YES	YES	NO	NO	YES	YES	4
			RK15F		2nd	I	R	S	I	R	R	I	R	S	S	R	S	I	R	6	42.8571		YES	YES	NO	NO	YES	YES	4
Red kite	Madrid (Madrid)	2021-12-06	RK16D	U	2nd	I	I	S	I	R	R	R	R	S	S	R	S	S	I	5	35.7143	35.7143	NO	YES	NO	NO	YES	NO	2
Red kite	San Martín de la Vega (Madrid)	2021-11-15	RK19A	P	1st	R	R	S	I	R	I	R	R	S	S	R	S	S	R	7	50	52.381	YES	YES	NO	NO	YES	YES	4
			RK19B		1st	R	R	S	R	R	I	R	R	S	S	R	S	I	R	8	57.1429		YES	YES	NO	NO	YES	YES	4
			RK19C		1st	R	R	S	R	R	R	S	R	S	S	R	S	I	I	7	50		YES	YES	NO	NO	YES	NO	3
Red kite	Villalbilla (Madrid)	2022-03-07	RK21A	P	1st	S	S	S	S	R	R	I	R	R	S	R	S	R	I	6	42.8571	30.9524	NO	YES	YES	NO	YES	YES	4
			RK21B		1st	R	R	S	S	R	I	S	S	S	S	R	S	S	S	4	28.5714		YES	YES	NO	NO	YES	NO	3
			RK21C		1st	R	R	S	I	S	S	S	I	S	S	R	S	S	S	3	21.4286		YES	NO	NO	NO	YES	NO	2
		2022-03-21	RK21D	P	2nd	R	I	S	S	R	I	I	I	S	S	I	R	S	S	3	21.4286	28.5714	YES	YES	NO	NO	YES	NO	3
			RK21E		2nd	R	I	S	S	R	R	I	I	S	S	I	R	S	S	4	28.5714		YES	YES	NO	NO	YES	NO	3
			RK21F		2nd	R	I	S	S	R	R	R	I	S	S	I	R	S	I	5	35.7143		YES	YES	NO	NO	YES	NO	3
Red kite	Madrid (Madrid)	2022-03-21	RK22A	U	1st	S	S	S	S	R	R	R	R	S	S	R	S	S	S	5	35.7143	38.0952	NO	YES	NO	NO	YES	NO	2
			RK22B		1st	S	S	S	S	R	R	R	I	S	S	R	S	S	S	4	28.5714		NO	YES	NO	NO	YES	NO	2
			RK22C		1st	R	R	S	I	R	R	I	R	S	I	R	S	I	R	7	50		YES	YES	NO	NO	YES	YES	4
		Red kites			No. AMR Isolates	19	9	0	4	36	26	25	29	11	8	30	9	8	15										No. AMR isolates	5	10	7	8	3	6
					%	48.7179	23.0769	0	10.2564	92.3077	66.6667	64.1026	74.359	28.2051	20.5128	76.9231	23.0769	20.5128	38.4615			Mean %	20.5128	74.359	28.2051	20.5128	50	29.4872	%	12.8205	25.641	17.9487	20.5128	7.69231	15.3846
Griffon vulture	Valdemaqueda (Madrid)	2021-08-23	GV1A	Ru	1st	R	R	S	S	R	I	I	I	R	S	R	S	S	S	5	35.7143	45.2381	YES	YES	YES	NO	YES	NO	4
			GV1B		1st	R	R	S	S	R	I	I	R	R	S	R	S	S	S	6	42.8571		YES	YES	YES	NO	YES	NO	4
			GV1C		1st	R	R	S	S	R	R	I	R	R	S	R	R	S	S	8	57.1429		YES	YES	YES	NO	YES	NO	4
		2021-11-08	GV1D	Ru	2nd	R	R	S	S	R	R	R	R	S	S	R	R	S	I	8	57.1429	47.619	YES	YES	NO	NO	YES	NO	3
			GV1E		2nd	R	R	S	S	S	I	I	R	S	S	R	R	S	S	5	35.7143		YES	YES	NO	NO	YES	NO	3
			GV1F		2nd	R	R	S	S	R	I	I	R	I	S	R	R	I	R	7	50		YES	YES	NO	NO	YES	YES	4
		2022-02-07	GV1G	Ru	3rd	R	R	S	S	I	I	I	R	R	R	R	R	S	S	7	50	50	YES	YES	YES	YES	YES	NO	5
Griffon vulture	Cenicientos (Madrid)	2021-08-26	GV2A	Ru	1st	R	I	S	I	R	R	R	R	R	R	R	R	R	R	11	78.5714	80.9524	YES	YES	YES	YES	YES	YES	6
			GV2B		1st	R	I	S	I	R	R	R	R	R	R	R	R	R	R	11	78.5714		YES	YES	YES	YES	YES	YES	6
			GV2C		1st	R	R	S	S	R	R	R	R	R	R	R	R	R	R	12	85.7143		YES	YES	YES	YES	YES	YES	6
		2021-11-08	GV2D	Ru	2nd	R	R	S	S	S	I	R	I	R	S	R	S	S	S	5	35.7143	38.0952	YES	YES	YES	NO	YES	NO	4
			GV2E		2nd	R	R	S	S	I	I	I	I	R	S	R	S	S	S	4	28.5714		YES	NO	YES	NO	YES	NO	3
			GV2F		2nd	R	R	S	S	I	S	S	S	R	R	R	R	R	S	7	50		YES	NO	YES	YES	YES	YES	5
		2022-02-07	GV2G	Ru	3rd	R	R	S	R	I	I	R	S	S	S	R	S	S	R	6	42.8571	38.0952	YES	YES	NO	NO	YES	YES	4
			GV2H		3rd	R	R	S	S	R	I	R	S	S	S	R	S	S	S	5	35.7143		YES	YES	NO	NO	YES	NO	3
			GV2I		3rd	R	R	S	R	I	I	S	S	R	S	R	S	S	S	5	35.7143		YES	NO	YES	NO	YES	NO	3
Griffon vulture	El Boalo (Madrid)	2021-11-08	GV4D	Ru	2nd	R	R	S	S	I	I	S	I	R	S	S	S	S	S	3	21.4286	40.4762	YES	NO	YES	NO	NO	NO	2
			GV4E		2nd	R	R	S	S	R	I	I	S	R	R	R	R	R	I	8	57.1429		YES	YES	YES	YES	YES	YES	6
			GV4F		2nd	R	R	S	S	R	R	I	S	R	S	R	S	I	I	6	42.8571		YES	YES	YES	NO	YES	NO	4
		2022-02-07	GV4G	Ru	3rd	I	R	S	I	R	R	R	R	R	S	R	S	R	R	9	64.2857	38.0952	YES	YES	YES	NO	YES	YES	5
			GV4H		3rd	R	R	S	S	I	I	S	R	R	S	R	S	R	R	7	50		YES	YES	YES	NO	YES	YES	5
Griffon vulture	Villanueva del Pardillo (Madrid)	2021-10-25	GV5A	P	1st	S	R	S	S	S	I	R	R	R	S	R	S	S	S	5	35.7143	42.8571	YES	YES	YES	NO	YES	NO	4
			GV5B		1st	R	R	S	S	R	I	R	I	R	S	R	R	S	S	7	50		YES	YES	YES	NO	YES	NO	4
			GV5C		1st	R	R	S	S	R	R	R	I	R	S	I	S	S	S	6	42.8571		YES	YES	YES	NO	NO	NO	3
		2022-05-18	GV5D	P	2nd	R	R	S	S	R	I	I	I	S	S	S	S	I	S	3	21.4286	30.9524	YES	YES	NO	NO	NO	NO	2
			GV5E		2nd	R	R	S	S	R	R	R	R	S	S	S	S	S	S	6	42.8571		YES	YES	NO	NO	NO	NO	2
			GV5F		2nd	R	R	S	S	I	I	R	R	S	S	S	S	S	S	4	28.5714		YES	YES	NO	NO	NO	NO	2
Griffon vulture	Hoyo de Manzanares (Madrid)	2021-11-08	GV6A	P	1st	R	R	S	S	I	I	I	S	S	S	R	S	S	S	3	21.4286	33.3333	YES	NO	NO	NO	YES	NO	2
			GV6B		1st	R	R	S	S	I	R	R	R	S	S	R	S	S	S	6	42.8571		YES	YES	NO	NO	YES	NO	3
			GV6C		1st	R	R	S	S	I	R	I	I	R	S	R	S	S	S	5	35.7143		YES	YES	YES	NO	YES	NO	4
		2022-02-07	GV6D	P	2nd	S	S	S	I	R	R	S	S	R	S	R	S	R	R	6	42.8571	42.8571	NO	YES	YES	NO	YES	YES	4
Griffon vulture	San Martín de Valdeiglesias (Madrid)	2021-11-08	GV7A	Ru	1st	I	S	S	S	R	R	I	S	S	S	I	S	S	I	2	14.2857	19.0476	NO	YES	NO	NO	NO	NO	1
			GV7B		1st	I	S	S	S	R	I	S	I	S	S	R	S	I	I	2	14.2857		NO	YES	NO	NO	YES	NO	2
			GV7C		1st	S	S	S	S	R	R	R	I	S	S	I	R	S	I	4	28.5714		NO	YES	NO	NO	YES	NO	2
		2022-02-07	GV7D	Ru	2nd	I	I	I	I	R	R	S	R	S	S	R	S	I	I	4	28.5714	28.5714	NO	YES	NO	NO	YES	NO	2
Griffon vulture	Alameda del Valle (Madrid)	2021-11-08	GV8A	Ru	1st	R	I	S	R	R	R	R	R	S	S	R	S	I	S	7	50	45.2381	YES	YES	NO	NO	YES	NO	3
			GV8B		1st	R	I	S	S	R	R	R	R	R	S	R	R	R	R	10	71.4286		YES	YES	YES	NO	YES	YES	5
			GV8C		1st	I	S	S	S	R	I	S	S	S	S	R	S	I	I	2	14.2857		NO	YES	NO	NO	YES	NO	2
		2022-02-07	GV8D	Ru	2nd	R	I	S	R	R	R	R	R	R	S	R	R	I	S	9	64.2857	53.5714	YES	YES	YES	NO	YES	NO	4
			GV8E		2nd	R	I	S	I	R	R	R	R	S	S	R	S	I	I	6	42.8571		YES	YES	NO	NO	YES	NO	3
Griffon vulture	Manzanares el Real (Madrid)	2021-11-08	GV9A	Ru	1st	R	I	S	I	R	R	R	R	S	R	R	R	I	I	8	57.1429	61.9048	YES	YES	NO	YES	YES	NO	4
			GV9B		1st	R	I	S	I	R	R	R	I	S	S	R	S	R	R	7	50		YES	YES	NO	NO	YES	YES	4
			GV9C		1st	R	S	S	S	R	R	R	R	R	R	R	R	R	R	11	78.5714		YES	YES	YES	YES	YES	YES	6
		2022-02-07	GV9D	Ru	2nd	S	S	S	S	R	R	R	R	R	S	I	S	S	I	5	35.7143	38.0952	NO	YES	YES	NO	NO	NO	2
			GV9E		2nd	S	S	S	S	R	R	R	R	R	S	R	S	S	I	6	42.8571		NO	YES	YES	NO	YES	NO	3
			GV9F		2nd	I	I	S	S	R	R	R	R	S	S	R	S	I	I	5	35.7143		NO	YES	NO	NO	YES	NO	2
Griffon vulture	Guadarrama (Madrid)	2021-11-08	GV10A	P	1st	R	S	S	S	R	R	I	S	S	S	R	R	R	S	6	42.8571	21.4286	YES	YES	NO	NO	YES	YES	4
			GV10B		1st	S	S	S	S	I	I	I	I	S	S	S	S	S	I	0	0		NO	NO	NO	NO	NO	NO	0
		2022-02-07	GV10D	P	2nd	R	R	S	R	R	R	R	R	S	S	R	S	S	I	8	57.1429	45.2381	YES	YES	NO	NO	YES	NO	3
			GV10E		2nd	S	S	S	S	S	R	R	R	R	S	R	S	S	I	5	35.7143		NO	YES	YES	NO	YES	NO	3
			GV10F		2nd	R	I	S	S	R	R	S	R	R	S	R	S	S	I	6	42.8571		YES	YES	YES	NO	YES	NO	4
Griffon vulture	Valdemanco (Madrid)	2021-11-08	GV11A	Ru	1st	S	S	S	S	R	R	R	R	S	S	S	S	S	S	4	28.5714	28.5714	NO	YES	NO	NO	NO	NO	1
		2022-02-07	GV11D	Ru	2nd	S	S	S	I	R	R	R	R	S	S	R	S	I	R	6	42.8571	42.8571	NO	YES	NO	NO	YES	YES	3
Griffon vulture	Villanueva de Perales (Madrid)	2021-11-08	GV12A	Ru	1st	R	I	S	S	R	I	R	R	R	S	R	S	S	S	6	42.8571	35.7143	YES	YES	YES	NO	YES	NO	4
			GV12B		1st	I	I	S	I	R	R	R	S	S	S	I	S	S	S	3	21.4286		NO	YES	NO	NO	NO	NO	1
			GV12C		1st	S	S	S	R	R	R	R	R	S	S	R	S	S	I	6	42.8571		YES	YES	NO	NO	YES	NO	3
Griffon vulture	Congostrina (Guadalajara)	2021-11-08	GV13A		1st	S	I	S	S	R	R	R	R	S	S	R	S	R	R	7	50	50	NO	YES	NO	NO	YES	YES	3
			GV13B		1st	R	S	I	S	R	I	R	R	S	S	R	S	R	R	7	50		YES	YES	NO	NO	YES	YES	4
			GV13C		1st	R	S	S	S	R	R	R	S	S	S	R	S	R	R	7	50		YES	YES	NO	NO	YES	YES	4
		2022-02-07	GV13D		2nd	R	I	S	I	R	R	R	I	S	S	R	S	S	S	5	35.7143	38.0952	YES	YES	NO	NO	YES	NO	3
			GV13E		2nd	R	I	I	R	R	R	R	R	S	S	R	S	S	S	7	50		YES	YES	NO	NO	YES	NO	3
			GV13F		2nd	R	I	S	S	R	I	I	R	S	S	R	S	S	I	4	28.5714		YES	YES	NO	NO	YES	NO	3
Griffon vulture	Villaviciosa de Odón (Madrid)	2022-02-07	GV15D	P	2nd	S	S	S	I	R	R	R	R	S	S	R	S	I	I	5	35.7143	42.8571	NO	YES	NO	NO	YES	NO	2
			GV15E		2nd	R	I	S	I	R	R	R	R	S	S	R	S	I	R	7	50		YES	YES	NO	NO	YES	YES	4
			GV15F		2nd	S	S	R	R	R	R	R	I	S	S	R	S	S	I	6	42.8571		YES	YES	NO	NO	YES	NO	3
Griffon vulture	Becerril de la Sierra (Madrid)	2022-02-07	GV17D	P	2nd	S	S	S	I	R	R	R	R	S	S	R	S	S	I	5	35.7143	30.9524	NO	YES	NO	NO	YES	NO	2
			GV17E		2nd	S	S	S	I	R	R	R	R	S	S	I	S	S	I	4	28.5714		NO	YES	NO	NO	NO	NO	1
			GV17F		2nd	I	I	S	I	R	I	R	R	S	S	R	S	I	I	4	28.5714		NO	YES	NO	NO	YES	NO	2
Griffon vulture	Bierge (Aragón)	2022-02-07	GV18D		2nd	S	S	S	I	R	R	I	R	S	S	R	I	I	R	5	35.7143	40.4762	NO	YES	NO	NO	YES	YES	3
			GV18E		2nd	I	I	S	S	9	R	R	R	S	S	R	S	R	I	6	42.8571		NO	YES	NO	NO	YES	YES	3
			GV18F		2nd	S	S	S	R	R	R	R	I	R	S	R	S	S	S	6	42.8571		YES	YES	YES	NO	YES	NO	4
Griffon vulture	Torrelisa (Aragón)	2021-11-15	GV19A		1st	R	R	R	S	R	I	R	R	S	R	R	I	S	R	9	64.2857	38.0952	YES	YES	NO	YES	YES	YES	5
			GV19B		1st	S	S	S	I	R	I	I	I	R	S	R	S	S	S	3	21.4286		NO	YES	YES	NO	YES	NO	3
			GV19C		1st	S	S	S	I	R	I	R	S	R	S	R	S	S	S	4	28.5714		NO	YES	YES	NO	YES	NO	3
Griffon vulture	Avizanda (Aragón)	2021-11-15	GV20A		1st	I	S	S	R	R	R	R	R	R	R	R	S	S	S	8	57.1429	42.8571	YES	YES	YES	YES	YES	NO	5
			GV20B		1st	S	I	I	I	R	R	R	R	S	S	R	S	S	I	5	35.7143		NO	YES	NO	NO	YES	NO	2
			GV20C		1st	I	I	S	I	R	R	R	R	R	S	I	S	S	S	5	35.7143		NO	YES	YES	NO	NO	NO	2
		2022-02-07	GV20D		2nd	R	I	S	S	R	I	I	R	S	S	R	R	R	R	7	50	42.8571	YES	YES	NO	NO	YES	YES	4
			GV20E		2nd	I	I	S	S	R	R	R	R	S	S	I	S	S	I	4	28.5714		NO	YES	NO	NO	NO	NO	1
			GV20F		2nd	S	S	S	I	R	R	R	R	R	R	R	S	S	S	7	50		NO	YES	YES	YES	YES	NO	4
Griffon vulture	Monzón (Aragón)	2022-02-07	GV21D		2nd	I	I	S	S	R	R	I	R	R	S	R	S	I	I	5	35.7143	52.381	NO	YES	YES	NO	YES	NO	3
			GV21E		2nd	R	I	S	S	R	R	R	R	R	S	R	R	R	S	9	64.2857		YES	YES	YES	NO	YES	YES	5
			GV21F		2nd	R	I	S	S	R	R	R	R	I	S	R	S	R	R	8	57.1429		YES	YES	NO	NO	YES	YES	4
Griffon vulture	Erla (Zaragoza)	2021-11-15	GV22A		1st	I	I	S	I	R	R	R	R	R	S	R	S	R	R	8	57.1429	46.4286	NO	YES	YES	NO	YES	YES	4
			GV22B		1st	S	I	R	I	R	I	I	R	S	S	R	S	S	R	5	35.7143		YES	YES	NO	NO	YES	YES	4
		2022-02-07	GV22D		2nd	I	I	S	I	I	R	R	R	S	S	R	I	I	I	4	28.5714	39.2857	NO	YES	NO	NO	YES	NO	2
			GV22E		2nd	I	I	I	S	R	R	R	R	R	S	R	I	I	R	7	50		NO	YES	YES	NO	YES	YES	4
Griffon vulture	Peñalba (Aragón)	2021-11-15	GV24A		1st	R	I	S	R	R	R	R	R	R	S	R	R	R	R	11	78.5714	64.2857	YES	YES	YES	NO	YES	YES	5
			GV24B		1st	R	I	S	S	R	R	R	I	R	S	R	R	R	R	9	64.2857		YES	YES	YES	NO	YES	YES	5
			GV24C		1st	R	I	S	S	R	I	I	S	R	S	R	R	R	R	7	50		YES	YES	YES	NO	YES	YES	5
		2022-02-07	GV24D		2nd	I	I	R	I	R	R	R	R	S	S	R	S	S	S	6	42.8571	47.619	YES	YES	NO	NO	YES	NO	3
			GV24E		2nd	I	I	I	I	R	R	R	R	S	S	R	S	I	R	6	42.8571		NO	YES	NO	NO	YES	YES	3
			GV24F		2nd	R	I	S	R	R	R	R	R	S	I	R	S	I	R	8	57.1429		YES	YES	NO	NO	YES	YES	4
Griffon vulture	Oliete (Teruel)	2022-02-07	GV25D		2nd	R	I	S	R	R	R	R	R	R	R	R	R	R	R	12	85.7143	85.7143	YES	YES	YES	YES	YES	YES	6
			GV25E		2nd	R	I	I	R	R	R	R	R	R	R	R	R	R	R	12	85.7143		YES	YES	YES	YES	YES	YES	6
Griffon vulture	Jaca (Aragón)	2022-02-07	GV26D		2nd	R	R	R	R	R	R	R	I	S	S	R	S	I	R	9	64.2857	60.7143	YES	YES	NO	NO	YES	YES	4
			GV26E		2nd	R	R	S	R	R	R	R	R	S	S	R	S	I	I	8	57.1429		YES	YES	NO	NO	YES	NO	3
Griffon vulture	Sallent de Gállego (Aragón)	2021-11-15	GV27A		1st	I	I	S	S	R	R	R	R	R	S	R	S	I	I	6	42.8571	50	NO	YES	YES	NO	YES	NO	3
			GV27B		1st	R	I	S	R	R	R	R	R	S	I	R	I	I	R	8	57.1429		YES	YES	NO	NO	YES	YES	4
			GV27C		1st	R	I	S	R	R	R	I	R	R	S	R	S	I	I	7	50		YES	YES	YES	NO	YES	NO	4
		2022-02-07	GV27D		2nd	R	I	S	I	I	I	I	R	S	S	R	S	I	I	3	21.4286	30.9524	YES	YES	NO	NO	YES	NO	3
			GV27E		2nd	S	S	S	S	R	I	S	S	R	S	R	S	I	S	3	21.4286		NO	YES	YES	NO	YES	NO	3
			GV27F		2nd	R	S	S	S	R	R	R	I	S	S	R	R	R	S	7	50		YES	YES	NO	NO	YES	YES	4
Griffon vulture	Aínsa-Sobrarbe (Aragón)	2021-11-15	GV28A		1st	R	R	I	R	R	R	R	I	R	S	R	S	I	S	8	57.1429	66.6667	YES	YES	YES	NO	YES	NO	4
			GV28B		1st	R	R	S	S	R	R	R	R	R	S	R	R	R	R	11	78.5714		YES	YES	YES	NO	YES	YES	5
			GV28C		1st	I	I	S	R	R	R	R	R	R	R	R	S	S	R	9	64.2857		YES	YES	YES	YES	YES	YES	6
Griffon vulture	Zaidín (Aragón)	2021-11-15	GV29A		1st	I	I	S	I	R	I	S	R	R	S	S	S	I	I	3	21.4286	42.8571	NO	YES	YES	NO	NO	NO	2
			GV29B		1st	I	I	I	R	R	R	R	R	R	S	R	R	S	R	9	64.2857		YES	YES	YES	NO	YES	YES	5
			GV29C		1st	I	I	S	I	R	R	R	I	R	S	R	S	I	R	6	42.8571		NO	YES	YES	NO	YES	YES	4
		7/22022	GV29D		2nd	R	I	R	I	R	R	S	I	S	S	R	S	I	I	5	35.7143	35.7143	YES	YES	NO	NO	YES	NO	3
			GV29E		2nd	R	R	S	R	R	R	S	R	S	S	R	S	I	S	7	50		YES	YES	NO	NO	YES	NO	3
			GV29F		2nd	R	I	S	S	R	I	S	S	S	S	R	S	I	I	3	21.4286		YES	YES	NO	NO	YES	NO	3
Griffon vulture	Pastriz (Zaragoza)	2021-11-15	GV30A		1st	R	R	I	I	R	R	R	S	S	S	R	S	I	R	7	50	35.7143	YES	YES	NO	NO	YES	YES	4
			GV30B		1st	I	I	S	R	R	S	S	I	S	S	I	S	I	R	3	21.4286		YES	YES	NO	NO	NO	YES	3
			GV30C		1st	R	I	S	I	R	R	S	I	R	S	R	S	I	I	5	35.7143		YES	YES	YES	NO	YES	NO	4
Griffon vulture	Calomarde (Teruel)	2022-02-07	GV31D		2nd	R	R	I	R	R	R	R	R	I	I	R	R	R	R	11	78.5714	80.9524	YES	YES	NO	NO	YES	YES	4
			GV31E		2nd	R	R	R	R	R	R	R	R	I	I	R	R	R	R	12	85.7143		YES	YES	NO	NO	YES	YES	4
			GV31F		2nd	R	R	I	R	R	R	R	R	I	I	R	R	R	R	11	78.5714		YES	YES	NO	NO	YES	YES	4
Griffon vulture	Villanueva del Pardillo (Madrid)	2022-04-19	GV33A	P	1st	R	R	R	I	I	R	R	R	I	S	R	I	R	R	9	64.2857	60.7143	YES	YES	NO	NO	YES	YES	4
			GV33C		1st	R	R	S	R	S	R	R	I	S	S	R	S	R	R	8	57.1429		YES	YES	NO	NO	YES	YES	4
		2022-05-11	GV33D	P	2nd	R	R	S	I	R	R	R	R	R	R	R	R	R	R	12	85.7143	71.4286	YES	YES	YES	YES	YES	YES	6
			GV33E		2nd	R	S	S	S	R	R	S	S	R	I	R	R	R	S	7	50		YES	YES	YES	NO	YES	YES	5
			GV33F		2nd	I	I	R	R	R	R	R	R	S	R	R	R	R	R	11	78.5714		YES	YES	NO	YES	YES	YES	5
		Griffon vultures			No. AMR Isolates	75	42	9	28	103	86	82	79	56	16	107	33	35	45										No. AMR isolates	5	18	34	41	15	9
					%	60.9756	34.1463	7.31707	22.7642	83.7398	69.9187	66.6667	64.2276	45.5285	13.0081	86.9919	26.8293	28.4553	36.5854			Mean %	31.3008	71.1382	45.5285	13.0081	56.9106	32.5203	%	4.06504	14.6341	27.6423	33.3333	12.1951	7.31707
Cinereous vulture	Villalbilla (Madrid)	2021-09-13	CV1A	P	1st	R	R	R	R	R	R	R	R	I	I	R	R	R	R	12	85.7143	85.7143	YES	YES	NO	NO	YES	YES	4
		2022-05-18	CV1D	P	2nd	R	I	I	R	R	R	R	R	R	I	R	I	R	R	10	71.4286	80.9524	YES	YES	YES	NO	YES	YES	5
			CV1E		2nd	R	R	I	R	R	R	R	R	R	I	R	R	R	R	12	85.7143		YES	YES	YES	NO	YES	YES	5
			CV1F		2nd	R	R	R	R	R	R	R	R	R	S	R	I	R	R	12	85.7143		YES	YES	YES	NO	YES	YES	5
Cinereous vulture	Las Rozas de Madrid (Madrid)	2021-09-13	CV2A	U	1st	R	R	R	R	R	R	R	R	R	S	R	R	R	R	13	92.8571	85.7143	YES	YES	YES	NO	YES	YES	5
			CV2B		1st	R	I	I	R	R	R	R	R	R	S	R	R	R	R	11	78.5714		YES	YES	YES	NO	YES	YES	5
			CV2C		1st	R	I	R	R	R	R	R	R	R	S	R	R	R	R	12	85.7143		YES	YES	YES	NO	YES	YES	5
		2022-02-20	CV2D	U	2nd	R	R	I	R	R	R	I	R	I	I	R	I	R	R	9	64.2857	59.5238	YES	YES	NO	NO	YES	YES	4
			CV2E		2nd	R	R	I	R	R	R	R	R	S	I	R	R	R	R	11	78.5714		YES	YES	NO	NO	YES	YES	4
			CV2F		2nd	R	I	S	R	R	I	I	I	S	S	R	I	I	R	5	35.7143		YES	YES	NO	NO	YES	YES	4
Cinereous vulture	Tres Cantos (Madrid)	2021-09-20	CV3A	U	1st	R	I	S	R	R	R	R	R	S	I	R	R	I	R	9	64.2857	73.8095	YES	YES	NO	NO	YES	YES	4
			CV3B		1st	R	R	S	R	R	R	R	R	S	I	R	I	R	R	10	71.4286		YES	YES	NO	NO	YES	YES	4
			CV3C		1st	R	R	R	R	R	R	R	R	S	I	R	R	R	R	12	85.7143		YES	YES	NO	NO	YES	YES	4
		2021-10-18	CV3D	U	2nd	R	R	S	I	R	R	R	R	R	S	R	I	R	I	9	64.2857	69.0476	YES	YES	YES	NO	YES	YES	5
			CV3E		2nd	0	R	S	R	R	R	I	R	R	S	R	I	R	R	10	71.4286		YES	YES	YES	NO	YES	YES	5
			CV3F		2nd	R	R	S	R	R	R	R	R	R	I	R	I	I	R	10	71.4286		YES	YES	YES	NO	YES	YES	5
		2021-11-25	CV3G	U	3rd	R	I	S	I	R	R	I	R	S	S	R	I	R	R	7	50	61.9048	YES	YES	NO	NO	YES	YES	4
			CV3H		3rd	R	R	I	R	R	R	R	R	S	S	R	I	R	R	10	71.4286		YES	YES	NO	NO	YES	YES	4
			CV3I		3rd	R	R	I	R	R	R	R	R	S	I	R	I	I	R	9	64.2857		YES	YES	NO	NO	YES	YES	4
Cinereous vulture	Guadarrama (Madrid)	2921-09-20	CV4B	P	1st	R	R	I	R	R	R	R	R	S	R	R	R	R	R	12	85.7143	85.7143	YES	YES	NO	YES	YES	YES	5
			CV4C		1st	R	R	R	R	R	R	R	R	S	I	R	R	R	R	12	85.7143		YES	YES	NO	NO	YES	YES	4
			CV4D	P	2nd	R	R	S	R	R	R	R	R	I	S	R	I	R	R	10	71.4286	73.8095	YES	YES	NO	NO	YES	YES	4
		2022-05-18	CV4E		2nd	R	R	S	R	R	R	R	R	S	I	R	S	R	R	10	71.4286		YES	YES	NO	NO	YES	YES	4
			CV4F		2nd	R	R	I	R	R	R	R	R	S	S	R	R	R	R	11	78.5714		YES	YES	NO	NO	YES	YES	4
Cinereous vulture	Rascafría (Madrid)	2021-09-28	CV5A	Ru	1st	R	R	S	R	R	R	R	R	S	S	R	S	I	R	9	64.2857	38.0952	YES	YES	NO	NO	YES	YES	4
			CV5B		1st	R	I	S	I	R	R	S	I	S	S	R	I	I	I	4	28.5714		YES	YES	NO	NO	YES	NO	3
			CV5C		1st	R	I	S	I	I	I	S	S	S	S	R	S	I	R	3	21.4286		YES	NO	NO	NO	YES	YES	3
		2021-10-18	CV5D	Ru	2nd	R	R	R	R	R	R	R	R	R	R	R	R	R	R	14	100	97.619	YES	YES	YES	YES	YES	YES	6
			CV5E		2nd	R	R	R	R	R	R	R	R	R	R	R	R	R	R	14	100		YES	YES	YES	YES	YES	YES	6
			CV5F		2nd	R	R	I	R	R	R	R	R	R	R	R	R	R	R	13	92.8571		YES	YES	YES	YES	YES	YES	6
Cinereous vulture	Torrejón de la Calzada (Madrid)	2021-09-28	CV6A	P	1st	R	I	S	I	R	R	R	R	S	S	R	I	S	R	7	50	50	YES	YES	NO	NO	YES	YES	4
		2021-11-22	CV6D	P	2nd	R	I	S	R	R	R	R	R	R	R	R	R	R	R	12	85.7143	78.5714	YES	YES	YES	YES	YES	YES	6
			CV6E		2nd	R	I	S	R	R	R	I	R	R	R	R	R	R	R	11	78.5714		YES	YES	YES	YES	YES	YES	6
			CV6F		2nd	R	I	I	S	R	R	S	R	R	R	R	R	R	R	10	71.4286		YES	YES	YES	YES	YES	YES	6
Cinereous vulture	Torrejón de la Calzada (Madrid)	2021-10-11	CV7A	P	1st	R	R	R	R	R	R	R	R	S	S	R	S	I	R	10	71.4286	66.6667	YES	YES	NO	NO	YES	YES	4
			CV7B		1st	R	I	S	R	R	R	R	R	R	S	R	R	I	R	10	71.4286		YES	YES	YES	NO	YES	YES	5
			CV7C		1st	R	R	I	R	R	R	I	R	S	S	R	S	I	R	8	57.1429		YES	YES	NO	NO	YES	YES	4
Cinereous vulture	Madrid (Madrid)	2021-10-04	CV8A	U	1st	R	R	I	R	R	R	R	R	R	R	R	I	I	R	11	78.5714	69.0476	YES	YES	YES	YES	YES	YES	6
			CV8B		1st	R	R	S	R	R	R	I	R	S	S	R	R	R	R	10	71.4286		YES	YES	NO	NO	YES	YES	4
			CV8C		1st	R	R	I	R	I	R	R	R	S	S	R	I	I	R	8	57.1429		YES	YES	NO	NO	YES	YES	4
		2022-03-14	CV8D	U	2nd	R	R	S	R	S	R	S	R	S	S	R	I	R	R	8	57.1429	66.6667	YES	YES	NO	NO	YES	YES	4
			CV8E		2nd	R	R	S	R	I	I	I	R	R	S	R	R	R	R	9	64.2857		YES	YES	YES	NO	YES	YES	5
			CV8F		2nd	R	R	S	I	R	R	R	R	R	S	R	R	R	R	11	78.5714		YES	YES	YES	NO	YES	YES	5
		2022-05-18	CV8G	U	3rd	R	R	I	R	R	R	R	R	R	I	R	R	R	R	12	85.7143	64.2857	YES	YES	YES	NO	YES	YES	5
			CV8H		3rd	R	I	S	S	R	R	R	R	R	S	R	S	I	S	7	50		YES	YES	YES	NO	YES	NO	4
			CV8I		3rd	R	I	S	I	R	R	R	R	S	I	R	S	R	R	8	57.1429		YES	YES	NO	NO	YES	YES	4
Cinereous vulture	Logroño (La Rioja)	2022-04-25	CV9D		2nd	R	R	S	R	R	R	R	R	I	I	R	S	I	I	8	57.1429	57.1429	YES	YES	NO	NO	YES	NO	3
			CV9E		2nd	R	R	S	R	I	R	R	R	S	S	R	S	I	R	8	57.1429		YES	YES	NO	NO	YES	YES	4
			CV9F		2nd	R	R	S	R	R	R	R	R	I	I	R	I	I	I	8	57.1429		YES	YES	NO	NO	YES	NO	3
Cinereous vulture	Enguera (Valencia)	2021-11-15	CV11A		1st	R	R	S	R	I	R	R	R	S	S	R	S	I	R	8	57.1429	45.2381	YES	YES	NO	NO	YES	YES	4
			CV11B		1st	R	I	S	I	I	R	R	R	R	S	R	S	S	S	6	42.8571		YES	YES	YES	NO	YES	NO	4
			CV11C		1st	I	I	S	S	R	R	R	R	S	S	R	S	S	I	5	35.7143		NO	YES	NO	NO	YES	NO	2
		2022-03-14	CV11D		2nd	R	I	I	I	R	R	R	R	R	S	R	R	S	S	8	57.1429	69.0476	YES	YES	YES	NO	YES	NO	4
			CV11E		2nd	R	R	I	R	R	R	R	R	R	S	R	R	I	S	10	71.4286		YES	YES	YES	NO	YES	NO	4
			CV11F		2nd	R	R	R	R	R	R	R	R	R	S	R	R	I	S	11	78.5714		YES	YES	YES	NO	YES	NO	4
			CV11G		3rd	R	R	I	I	I	I	I	R	S	S	R	I	I	R	5	35.7143	47.619	YES	YES	NO	NO	YES	YES	4
			CV11H		3rd	R	R	R	R	R	R	R	R	S	I	R	I	I	R	10	71.4286		YES	YES	NO	NO	YES	YES	4
			CV11I		3rd	R	R	S	S	I	I	I	I	R	S	R	R	S	I	5	35.7143		YES	NO	YES	NO	YES	NO	3
Cinereous vulture	Alameda del Valle (Madrid)	2021-11-22	CV12A	Ru	1st	R	R	R	I	R	R	R	I	I	S	R	S	I	R	8	57.1429	45.2381	YES	YES	NO	NO	YES	YES	4
			CV12B		1st	I	R	R	R	I	I	I	R	S	S	R	S	I	I	5	35.7143		YES	YES	NO	NO	YES	NO	3
			CV12C		1st	I	I	I	S	R	R	R	R	S	S	R	S	I	R	6	42.8571		NO	YES	NO	NO	YES	YES	3
		2022-02-28	CV12D	Ru	2nd	R	I	S	S	R	I	R	R	R	I	R	R	R	R	9	64.2857	66.6667	YES	YES	YES	NO	YES	YES	5
			CV12E		2nd	R	R	S	S	R	R	R	R	S	S	R	S	R	R	9	64.2857		YES	YES	NO	NO	YES	YES	4
			CV12F		2nd	R	R	S	S	R	R	R	R	S	I	R	R	R	R	10	71.4286		YES	YES	NO	NO	YES	YES	4
		2022-04-25	CV12G	Ru	3rd	R	R	I	I	R	R	R	R	S	S	R	S	R	R	10	71.4286	40.4762	YES	YES	NO	NO	YES	YES	4
			CV12H		3rd	S	S	S	S	R	R	S	R	S	S	R	S	S	R	5	35.7143		NO	YES	NO	NO	YES	YES	3
			CV12I		3rd	I	S	S	S	R	I	I	I	S	R	I	S	S	S	2	14.2857		NO	YES	NO	YES	NO	NO	2
Cinereous vulture	Más de Barberans (Tarragona)	2022-02-20	CV14A		1st	R	R	I	I	R	R	R	R	R	S	R	S	S	I	8	57.1429	57.1429	YES	YES	YES	NO	YES	NO	4
			CV14B		1st	R	R	I	R	R	R	I	R	R	S	R	R	I	I	9	64.2857		YES	YES	YES	NO	YES	NO	4
			CV14C		1st	R	R	S	I	R	R	R	R	S	S	R	S	S	I	7	50		YES	YES	NO	NO	YES	NO	3
		2022-04-25	CV14D		2nd	R	R	S	I	I	I	I	I	S	S	S	S	I	R	3	21.4286	46.4286	YES	NO	NO	NO	NO	YES	2
			CV14F		2nd	R	R	S	S	R	R	R	I	R	S	R	R	R	R	10	71.4286		YES	YES	YES	NO	YES	YES	5
Cinereous vulture	Conca del Dalt (Lleida)	2022-02-28	CV15A		1st	R	R	S	I	R	R	R	R	S	S	R	S	I	I	7	50	50	YES	YES	NO	NO	YES	NO	3
			CV15B		1st	R	R	S	S	I	R	R	I	S	S	R	S	S	I	5	35.7143		YES	YES	NO	NO	YES	NO	3
			CV15C		1st	R	R	S	R	R	R	R	R	R	S	R	S	I	I	9	64.2857		YES	YES	YES	NO	YES	NO	4
		2022-05-18	CV15D		2nd	R	S	S	I	R	R	R	R	S	S	R	S	I	I	6	42.8571	52.381	YES	YES	NO	NO	YES	NO	3
			CV15E		2nd	R	I	S	I	R	R	R	R	R	S	R	R	I	R	9	64.2857		YES	YES	YES	NO	YES	YES	5
			CV15F		2nd	R	R	S	S	R	I	R	R	S	S	R	S	I	R	7	50		YES	YES	NO	NO	YES	YES	4
Cinereous vulture	Badajoz (Badajoz)	2022-05-18	CV16D		2nd	R	R	I	R	R	R	R	R	S	S	R	I	R	R	10	71.4286	59.5238	YES	YES	NO	NO	YES	YES	4
			CV16E		2nd	R	R	I	R	I	R	R	I	S	S	R	R	S	R	8	57.1429		YES	YES	NO	NO	YES	YES	4
			CV16F		2nd	R	S	S	I	I	R	R	R	S	S	R	I	R	R	7	50		YES	YES	NO	NO	YES	YES	4
Cinereous vulture	Huelva (Huelva)	2022-03-07	CV17A		1st	R	R	I	R	I	R	R	R	S	I	R	R	R	R	10	71.4286	78.5714	YES	YES	NO	NO	YES	YES	4
			CV17B		1st	R	R	R	R	R	R	R	R	S	I	R	R	R	R	12	85.7143		YES	YES	NO	NO	YES	YES	4
Cinereous vulture	Huelva (Huelva)	2022-03-07	CV18A		1st	R	I	I	R	R	R	R	R	S	I	R	R	R	R	10	71.4286	71.4286	YES	YES	NO	NO	YES	YES	4
		2022-05-18	CV18D		2nd	R	R	I	R	R	R	R	R	R	R	R	R	R	R	13	92.8571	83.3333	YES	YES	YES	YES	YES	YES	6
			CV18E		2nd	R	R	I	R	R	R	R	R	S	I	R	R	R	R	11	78.5714		YES	YES	NO	NO	YES	YES	4
			CV18F		2nd	R	R	I	R	R	R	R	R	S	I	R	R	R	R	11	78.5714		YES	YES	NO	NO	YES	YES	4
Cinereous vulture	Córdoba (Córdoba)	2022-03-07	CV19A		1st	R	R	R	R	R	R	R	I	S	S	R	I	R	I	9	64.2857	66.6667	YES	YES	NO	NO	YES	YES	4
			CV19B		1st	R	R	I	R	R	R	R	I	S	S	R	R	R	R	10	71.4286		YES	YES	NO	NO	YES	YES	4
			CV19C		1st	R	R	I	R	R	R	R	R	S	S	R	I	R	I	9	64.2857		YES	YES	NO	NO	YES	YES	4
		2022-05-18	CV19D		2nd	R	R	S	R	R	R	R	R	S	I	R	R	R	R	11	78.5714	80.9524	YES	YES	NO	NO	YES	YES	4
			CV19E		2nd	R	R	I	R	R	R	R	R	S	S	R	R	R	R	11	78.5714		YES	YES	NO	NO	YES	YES	4
			CV19F		2nd	R	R	S	R	R	R	R	R	R	R	R	I	R	R	12	85.7143		YES	YES	YES	YES	YES	YES	6
Cinereous vulture	Sevilla (Sevilla)	2022-03-07	CV20A		1st	R	R	I	R	I	I	R	R	S	I	R	I	I	R	7	50	69.0476	YES	YES	NO	NO	YES	YES	4
			CV20B		1st	R	R	R	R	R	R	R	R	S	S	R	R	R	R	12	85.7143		YES	YES	NO	NO	YES	YES	4
			CV20C		1st	R	R	I	R	R	R	R	R	I	S	R	I	R	R	10	71.4286		YES	YES	NO	NO	YES	YES	4
		2022-05-18	CV20D		2nd	I	I	S	I	R	R	R	R	S	S	R	S	R	R	7	50	42.8571	NO	YES	NO	NO	YES	YES	3
			CV20E		2nd	S	S	S	S	S	R	R	R	S	S	S	S	R	R	5	35.7143		NO	YES	NO	NO	NO	YES	2
			CV20F		2nd	I	S	S	S	R	R	R	R	S	S	R	S	R	I	6	42.8571		NO	YES	NO	NO	YES	YES	3
Cinereous vulture	Majadahonda (Madrid)	2022-03-14	CV22A	U	1st	I	I	I	I	R	R	R	R	S	S	I	S	S	R	5	35.7143	50	NO	YES	NO	NO	NO	YES	2
			CV22B		1st	I	I	I	I	R	R	R	R	S	S	R	S	S	I	5	35.7143		NO	YES	NO	NO	YES	NO	2
			CV22C		1st	R	R	R	R	R	R	R	R	S	S	R	I	R	R	11	78.5714		YES	YES	NO	NO	YES	YES	4
		2022-05-18	CV22D	U	2nd	R	I	S	R	I	R	I	R	S	S	R	R	R	R	8	57.1429	61.9048	YES	YES	NO	NO	YES	YES	4
			CV22E		2nd	R	I	S	R	S	R	R	R	S	S	R	S	R	R	8	57.1429		YES	YES	NO	NO	YES	YES	4
			CV22F		2nd	R	I	I	R	R	R	R	R	S	S	R	R	R	R	10	71.4286		YES	YES	NO	NO	YES	YES	4
Cinereous vulture	Majadahonda (Madrid)	2022-03-14	CV23A	U	1st	R	R	R	R	R	R	R	R	R	S	R	R	R	R	13	92.8571	64.2857	YES	YES	YES	NO	YES	YES	5
			CV23B		1st	R	R	I	R	R	R	R	R	R	S	R	R	R	R	12	85.7143		YES	YES	YES	NO	YES	YES	5
			CV23C		1st	S	S	S	S	R	S	S	S	S	S	R	S	S	S	2	14.2857		NO	YES	NO	NO	YES	NO	2
		2022-05-18	CV23D	U	2nd	R	R	I	R	R	R	R	R	S	S	R	R	R	R	11	78.5714	78.5714	YES	YES	NO	NO	YES	YES	4
			CV23E		2nd	R	R	I	R	R	R	R	S	R	I	R	R	R	R	11	78.5714		YES	YES	YES	NO	YES	YES	5
			CV23F		2nd	R	R	I	R	R	R	R	R	S	I	R	R	R	R	11	78.5714		YES	YES	NO	NO	YES	YES	4
Cinereous vulture	Majadahonda (Madrid)	2022-03-14	CV24A	U	1st	R	R	I	R	R	R	R	R	R	S	R	R	R	R	12	85.7143	83.3333	YES	YES	YES	NO	YES	YES	5
			CV24B		1st	R	R	I	R	R	R	R	R	R	R	R	R	R	R	13	92.8571		YES	YES	YES	YES	YES	YES	6
			CV24C		1st	R	R	I	R	R	R	R	R	I	I	R	I	R	R	10	71.4286		YES	YES	NO	NO	YES	YES	4
		2022-05-18	CV24D	U	2nd	R	R	I	R	R	R	R	R	R	S	R	R	R	R	12	85.7143	85.7143	YES	YES	YES	NO	YES	YES	5
			CV24E		2nd	R	R	S	R	R	R	R	R	R	I	R	R	R	R	12	85.7143		YES	YES	YES	NO	YES	YES	5
			CV24F		2nd	R	R	I	R	R	R	R	R	R	S	R	R	R	R	12	85.7143		YES	YES	YES	NO	YES	YES	5
Cinereous vulture	Majadahonda (Madrid)	2022-05-18	CV25D	U	2nd	R	R	I	R	R	R	R	R	S	S	R	R	R	R	11	78.5714	78.5714	YES	YES	NO	NO	YES	YES	4
			CV25E		2nd	R	I	I	R	R	R	R	R	S	S	R	R	R	R	10	71.4286		YES	YES	NO	NO	YES	YES	4
			CV25F		2nd	R	R	R	R	R	R	R	R	S	I	R	R	R	R	12	85.7143		YES	YES	NO	NO	YES	YES	4
		Cinereous vultures			No. AMR Isolates	109	84	19	83	101	108	99	106	42	12	116	57	74	95										No. AMR isolates	0	7	14	65	24	10
					%	90.8333	70	15.8333	69.1667	84.1667	90	82.5	88.3333	35	10	96.6667	47.5	61.6667	79.1667			Mean %	61.4583	86.25	35	10	72.0833	70.4167	%	0	5.83333	11.6667	54.1667	20	8.33333
		TOTAL			No. AMR Isolates	203	135	28	115	240	220	206	214	109	36	253	99	117	155										No. AMR isolates	10	35	55	114	42	25
					%	71.9858	47.8723	9.92908	40.7801	85.1064	78.0142	73.0496	75.8865	38.6525	12.766	89.7163	35.1064	41.4894	54.9645			Mean %	42.6418	78.0142	38.6525	12.766	62.4113	48.227	%	3.5461	12.4113	19.5035	40.4255	14.8936	8.86525

## Sheet: Leyend
R	Resistant (Red)
I	Intermediate (Grey)
S	Susceptible (Green)
Ru	Rural
U	Urban
P	Periurban
RK	Red kite
GV	Griffon vulture
CV	Cinereous vulture
A,B,C	First sampling
D, E, F	Second sampling
G,H,I	Third sampling
AMP	Ampicillin (β-lactams)
AMC	Amoxicillin-clavulanic acid (β-lactams)
FOX	Cefoxitin (β-lactams)
CRO	Ceftriaxone (β-lactams)
S	Streptomycin (Aminoglycosides)
K	Kanamycin (Aminoglycosides)
AK	Amikacin (Aminoglycosides)
CN	Gentamicin (Aminoglycosides)
TE	Tetracycline (Tetracyclines)
C	Chloramphenicol (Phenicols)
SF	Sulphafurazole (Folic acid inhibitors)
SXT	Trimethoprim-sulphamethoxazole (Folic acid inhibitors)
NA	Nalidixic acid (Quinolones)
CIP	Ciprofloxacin (Quinolones)
